# Supplementary material for: Innate immunity limits protective adaptive immune responses against pre-erythrocytic malaria parasites
Source: Nat Commun. 2019 Sep 2;10:3950. doi: 10.1038/s41467-019-11819-0 (PMC6718385; doi:10.1038/s41467-019-11819-0)
Supplement: Supplementary file 3 — Source Data [file 41467_2019_11819_MOESM3_ESM.xlsx]

## Sheet: Figure 1
B. Parasite liver burden
Mock B6 WT	LARC GAP immunized B6 WT	Mock IFNAR-/-	LARC GAP immunized IFNAR-/-	Mock IRF3-/-	LARC GAP immunized IRF3-/-
43700000	121000	32600000	36690	112000000	710000
21967160	401000	65800000	84000	130000000	130000
27200000	937922	63200000	60000	65000000	220000
8900000	951000	58800000	92000		530000
68000000	959000	240000000	78700		270000
100000000	1950000	160000000	223000
150000000	960000	150000000	180000
95000000	9200000		52000
	8400000		33000
	154000		50100
C. Patency challenge at day 30 post boost (1 - indicates evidence of blood stage parasite)										E. Patency challenge at day 30 post boost
		WT Mock	WT Immunized	IFNAR -/- Mock	IFNAR -/- Immunized	IRF3 Mock					Days	WT Mock	WT Immunized	IFNAR -/- Mock	IFNAR -/- Immunized
BL6 Mock 1	3	1								BL6 Mock 1	3	1
BL6 Mock 2	3	1								BL6 Mock 2	3	1
BL6 Mock 3	3	1								BL6 Mock 3	3	1
BL6 Mock 4	3	1								BL6 Mock 4	3	1
BL6 Mock 5	3	1								BL6 Mock 5	3	1
BL6 Mock 6	3	1								BL6 +Fab 1	4		1
BL6 Mock 7	4	1								BL6 +Fab 2	4		1
BL6 Mock 8	4	1								BL6 + Fab 3	5		1
BL6 +Fab 1	6		1							BL6 + Fab 4	5		1
BL6 +Fab 2	5		1							IF KO Mock 1	3			1
BL6 + Fab 3	4		1							IF KO Mock 2	3			1
BL6 + Fab 4	5		1							IF KO Mock 3	3			1
BL6 + Fab 5	5		1							IF KO Mock 4	4			1
BL6+ Fab 6	15		0							IF KO + Fab 1	5				1
BL6 + Fab 7	15		0							IF KO + Fab 2	15				0
BL6 + Fab 8	4		1							IF KO + Fab 3	15				0
BL6 + Fab 9	5		1							IF KO + Fab 4	15				0
BL6 + Fab 10	5		1							BL6 Mock 6	4	1
IF KO Mock 1	3			1						BL6 +Fab 5	4		1
IF KO Mock 2	3			1						BL6 +Fab 6	4		1
IF KO Mock 3	3			1						BL6 + Fab 7	6		1
IF KO Mock 4	4			1						BL6 + Fab 8	6		1
IF KO Mock 5	4			1						IF KO Mock 5	4			1
IF KO Mock 6	3			1						IF KO Mock 6	4			1
IF KO Mock 7	4			1						IF KO + Fab 5	15				0
IF KO + Fab 1	15				0					IF KO + Fab 6	15				0
IF KO + Fab 2	15				0					IF KO + Fab 7	6				1
IF KO + Fab 3	15				0					IF KO + Fab 8	6				1
IF KO + Fab 4	6				1					IF KO + Fab 9	15				0
IF KO + Fab 5	15				0
IF KO + Fab 6	15				0
IF KO+ Fab 7	15				0
IF KO + FAB 8	15				0
IF KO + FAB 9	15				0
IF KO + FAB 10	15				0
IF KO + FAB 11	15				0
IRF3 KO MOCK1	3					1
IRF3 KO MOCK2	4					1
IRF3 KO MOCK 3	4					1
IRF3 KO + Fab 1	15						0
IRF3 KO + Fab 2	15						0
IRF3 KO + Fab 3	15						0
IRF3 KO + Fab 4	15						0
IRF3 KO + Fab 5	15						0
G. patency anti-IFNAR
	Daypatent/or last day of smear	Mock	anti-IFNAR1 antibody	Isotype control
Mpck_1	3	1
Mock_2	3	1
Mock_3	3	1
Mock_4	3	1
Mock_5	3	1
IFNAR ab_1	15		0
IFNAR ab_2	15		0
IFNAR ab_3	5		1
IFNAR ab_4	7		1
IFNAR ab_5	15		0
Isotype ctrl_1	6			1
Isotype ctrl_2	5			1
Isotype ctrl_3	15			0
Isotype ctrl_4	5			1
Isotype ctrl_5	5			1
Mock_6	3	1
Mock_7	3	1
IFNAR ab_6	15		0
IFNAR ab_7	5		1
IFNAR ab_8	5		1
IFNAR ab_9	15		0
IFNAR ab_10	15		0
Isotype ctrl_6	5			1
Isotype ctrl_7	5			1
Isotype ctrl_8	15			0

## Sheet: Figure 2
B. TRM comparison
CD62LloCD69+ TRMs				CXCR3+CD69+ TRMs
Liver	Spleen	Blood		Liver	Spleen	Blood
77.1	0.62	0		19.3	0	0
77.5	0.6	0.75		25.3	8	0
71.2	0.56	0		26.3	1.67	0
56.3	2.5	0		37.3	2.94	0
74.4	3.8	0		26.8	5.49	0
58.6	2.19	1		38.6	4	2.82
	2.99	0.53			7.87	0
		0.63				0.52
E. TRM with CXCR3 depletion
Naive	LARC GAP + αCXCR3 mAb	LARC GAP + αmouse IgG1
4444.92	19496.5	874310
10445.9	98760.4	503650
10005.5	27828.4	543530
8427.33	37333.1	258106
9381.73	33598	647122
13005.6	42333.7	526136
F. Patency, CXCRR3 depletion
	Day	Mock + IgG	Mock + CXCR3	Immunized + IgG	Immunized + CXCR3
Mock + IgG	3	1
Mock + IgG	3	1
Mock + IgG	3	1
Mock + IgG	3	1
Mock + CXCR3	3		1
Mock + CXCR3	4		1
Mock + CXCR3	3		1
Mock + CXCR3	3		1
Mock + CXCR3	3		1
Immunized + IgG	15			0
Immunized + IgG	15			0
Immunized + IgG	15			0
Immunized + IgG	15			0
Immunized + CXCR3	4				1
Immunized + CXCR3	4				1
Immunized + CXCR3	4				1
Immunized + CXCR3	5				1
Immunized + CXCR3	4				1
Mock + CXCR3	3		1
Mock + CXCR3	4		1
Mock + CXCR3	4		1
Mock + IgG	4	1
Mock + IgG	4	1
Mock + IgG	4	1
Immunized + IgG	15			0
Immunized + IgG	15			0
Immunized + IgG	15			0
Immunized + IgG	15			0
Immunized + CXCR3	4				1
Immunized + CXCR3	4				1
Immunized + CXCR3	5				1

## Sheet: Figure 3
B. Liver leukocytes day 30 post boost					C. Frequency of TRMs						C.Total number of TRMs
Mock IFNAR-/-	LARC GAP immunized IFNAR-/-	Mock B6 WT	LARC GAP immunized B6 WT		Mock IFNAR-/-	LARC GAP immunized IFNAR-/-	Mock B6 WT	LARC GAP immunized B6 WT			Mock IFNAR-/-	LARC GAP immunized IFNAR-/-	Mock B6 WT	LARC GAP immunized B6 WT
1900000	4850000	2000000	3850000		8.33	27.7	6.8	26.7			1000.21	215013	8196.58	246646
2000000	3700000	2550000	4600000		8.22	30.8	8.3	17.4			11901.3	210823	4097.34	374781
2500000	3850000	2450000	3950000		12.9	29.9	16	20			3053.31	402350	3589.08	19206.4
1500000	3200000	1800000	3900000		5.4	25.3	7.98	23			3013.69	534513	3103.15	228500
1100000	2350000	1200000	2000000		15	23.5	7.5	19.4			12602.4	27901.8	2151.36	13347.6
2200000	6150000	1300000	3500000		14.4	36.1	14.5	20.4			1167.6	322997	9344.22	217646
	1300000		8733333			24.9		18.1				361916		91356.5
	3600000		6400000			28.7		25				502539		173429
	7000000
D. Liver leukocytes day 90 post boost					E. Frequency of TRMs						E. Total number of TRMs
Mock IFNAR-/-	LARC GAP immunized IFNAR-/-	Mock B6 WT	LARC GAP immunized B6 WT		Mock IFNAR-/-	LARC GAP immunized IFNAR-/-	Mock B6 WT	LARC GAP immunized B6 WT			Mock IFNAR-/-	LARC GAP immunized IFNAR-/-	Mock B6 WT	LARC GAP immunized B6 WT
1900000	2350000	750000	1000000		8.5	49	18.1	26.7			5385	210537	4620	63891
1500000	4100000	900000	1750000		13	50.5	8.71	32.1			4362	373924	6542	54761
1100000	1250000	1150000	1900000		16.9	47.5	10.3	34.3			1542	255564	2462	60744
1125000	3600000	1800000	1500000		16.34	41.5	14.5	21			7385	164285	10005	33891
	2000000		1900000			57.5		48.7				473574		41071
	2350000		1500000			36.1		17				321488		166759
F.
Days post last immunization	LARC GAP immunized C57BL/6								LARC GAP immunized IFNAR-/-
30	246646	374781	19206.4	228500	13347.6	217646	91356.5	173429	215013	210823	402350	534513	27901.8	322997	361916	502539
90	63891	54761	60744	33891	41071	166759			210537	373924	255564	164285	473574	321488

## Sheet: Figure 4
B PD-1
Frequency of PD-1int CD8 T lymphocytes					Mean PD-1 expression
Mock IFNAR-/-	LARC GAP immunized IFNAR-/-	Mock B6 WT	LARC GAP immunized B6 WT		Mock IFNAR-/-	LARC GAP immunized IFNAR-/-	Mock B6 WT	LARC GAP immunized B6 WT
17.3	12.3	17.1	4.11		2495	5541	5357	15968
13.2	18.5	12.7	5.2		5545	6889	5216	19670
15.9	7.06	17.2	4.17		2570	9048	3044	17356
8.92	10.2	18.3	4.52		2078	8457	2087	12083
20.1	6.8	22.5	7.93			8069		16364
14.6	15.2	10.5	3.16			2948		13893
								14424
Frequency of PD-1hi CD8 T lymphocytes
Mock IFNAR-/-	LARC GAP immunized IFNAR-/-	Mock B6 WT	LARC GAP immunized B6 WT
0.41	3.67	0.24	36
0.37	1.86	0.47	20.1
0.26	6.9	0.27	43.8
1.3	1.36	0.83	32.7
0.7	8.59	0.15	18.3
0.58	12.64	0.72	25.7
C. Lag-3
	Frequency of Lag-3+ CD8 T cells					Mean Lag-3 expression
	Mock IFNAR-/-	LARC GAP immunized IFNAR-/-	Mock B6 WT	LARC GAP immunized B6 WT		Mock IFNAR-/-	LARC GAP immunized IFNAR-/-	Mock B6 WT	LARC GAP immunized B6 WT
	11.6	11.6	8.26	30.6		497	622	625	807
	14.8	13.4	14.7	31.9		512	618	553	890
	12.5	12.2	10.47	18.9		434	459	307	930
	8.46	14.2	11.9	25.6		429	728	393	615
		18.3		22.7			650		870
		11.9		22.6			744		979
		19		39.7			813		959
D. Ex vivo stimulation of liver CD8 T cells						E. Adoptive transfer (% reduction in liver burden)
IFNgamma positive CD8 T cells
Mock IFNAR-/-	LARC GAP immunized IFNAR-/-	Mock B6 WT	LARC GAP immunized B6 WT			C57BL/6 CD8	IFNAR-/- CD8
0.29	8.92	0.26	7.31			53.3599	85.9302
0.16	9.32	0.16	7.21			37.58	89.0784
0.17	10.1	0.14	6.84			33.1492	74.6977
0.74	8.92	0.87	7.15			40.4561	77.5669
0.84	6.9	0.97	3.98
	6.73		4.94
	5.94		5.9
TNFalpha positive CD8 T cells
Mock IFNAR-/-	LARC GAP immunized IFNAR-/-	Mock B6 WT	LARC GAP immunized B6 WT
0.37	6.41	0.37	8.7
0.52	7.65	0.13	7.62
0.59	8.61	0.11	6.9
0.96	7.19	0.99625	4.8
0.42125	8.3	0.38125	8.73333
0.35375	6	0.50125	8.93333
	8.4		9.6
			7.71667

## Sheet: Figure 5
B
% OVA+ CD8 T cells					# of OVA+ CD8 T cells					# of bulk activated CD8 T cells
Mock IFNAR-/-	LARC GAP immunized IFNAR-/-	Mock B6 WT	LARC GAP immunized B6 WT		Mock IFNAR-/-	LARC GAP immunized IFNAR-/-	Mock B6 WT	LARC GAP immunized B6 WT		Mock IFNAR-/-	LARC GAP immunized IFNAR-/-	Mock B6 WT	LARC GAP immunized B6 WT
0.23	2.2	0.31	1.24		274.162	46076	624.158	74062.7		70545.1	125198	36718.4	3408393
0.18	2.34	0.29	0.88		214.592	49008.1	583.842	52560.6		34283.6	2.51112e+06	44761.7	3.63068e+06
0.39	0.82	0.38	2.01		464.866	17173.8	765.017	120053		56387.5	2.1354e+06	58380.6	3.38616e+06
0.31	2.39	0.39	1.41		369.514	50055.3	785.125	84216.5		20872	3.11036e+06	33657.1	4.43091e+06
0.17	1.87	0.086	0.74		202.698	39164.6	173.112	44198.7		82447.2	2.01175e+06	40602.2	3.68996e+06
0.18	1.63	0	0.45		214.592	34138.1	0	26877.6			1.08435e+06	78821.6	3.25279e+06
0.48	1.42	0.74	0.51		572.112	29740	148.998	30461.3			2.82025e+06		4.91253e+06
	1.89	0.34	0.54			39583.5	684.883	32253.1			1.80249e+06		3.05273e+06
	1.35		0.42			28273.9		25085.8			2.27808e+06
	1.05		0.86			21990.8		51366.1
	1.2		0.94			25132.4		56144.3
	1.98		1.14			41468.4		68089.9
	1.43		1.11			29949.4		66298.1
	1.79					37489.1
C
Mock IFNAR-/-	LARC GAP immunized IFNAR-/-	Mock B6 WT	LARC GAP immunized B6 WT		Mock IFNAR-/-	LARC GAP immunized IFNAR-/-	Mock B6 WT	LARC GAP immunized B6 WT		Mock IFNAR-/-	LARC GAP immunized IFNAR-/-	Mock B6 WT	LARC GAP immunized B6 WT
1900000	15700000	2000000	26600000		36.4	16.5	51.2	27.3		632.947	27518	4242.27	90871.8
2000000	18100000	1300000	31600000		47.7	13.5	59.5	22.7		903.627	46706	1672.52	31842.1
2500000	25700000	1200000	24000000		48.1	27.4	31.4	18.3		1086.51	79396.5	1187.68	24530.5
1500000	13100000	1800000	13600000		41.3	25.1	47.3	24.1		352.383	22683.1	1904.86	53402
	23500000		28000000			23.5		21.3			19981.3		46183.5
	16150000		35000000			28.8		23.1			23919.7		82982.4
	13000000		28733333			23		31.3			14773.9		62710.7
	13600000		16400000
	17000000

## Sheet: Figure 6
B
% OT-1					# of OT-1
Mock IFNAR-/-	LARC GAP immunized IFNAR-/-	Mock B6 WT	LARC GAP immunized B6 WT		Mock IFNAR-/-	LARC GAP immunized IFNAR-/-	Mock B6 WT	LARC GAP immunized B6 WT
0.33	15.19	0.33	8.86		28.5592	8616.82	6.60326	1787.53
0.53	14	0.53	6.99		29.1926	19303.3	9.72692	974.916
0.1	8.89	0.18	8.76		2.37414	7184.63	10.1954	4322.12
0.19	10.05	0.17	11.1		8.24103	6437.84	4.78862	2518.56
	12		7.11			7099.88		2425.55
	15.3		5.31			4191.87		470.224
	11.6		12.3			2256.7		2167.46
C
% OT-1 TRM					# of OT-1 TRMs
Mock IFNAR-/-	LARC GAP immunized IFNAR-/-	Mock B6 WT	LARC GAP immunized B6 WT		Mock IFNAR-/-	LARC GAP immunized IFNAR-/-	Mock B6 WT	LARC GAP immunized B6 WT
0	94.7	0	88.8		0	7931.64	0	1547.65
0	91	0	91		0	6705.26	0	874.754
0	87.9	10	89.5		1.03013	978.813	0.663723	3752.25
25	78.2	10	72.6		0	4757.5	0.308866	1735.22
	78.1		75.5			5062.59		1472.35
	73.8		65.7			2697.62		277.735
	72.1		65.7			1496.92		1287.31
D
Mock IFNAR-/-	LARC GAP immunized IFNAR-/-	Mock B6 WT	LARC GAP immunized B6 WT
343	524	304	948
277	362	355	762
305	529	386	674
211	510	264	528
	465		562
	546		523
	496		511

## Sheet: Figure S1
B. Patency atovaquone								D. Liver stage burden
	Days	WT Mock	WT Immunized	IFNAR -/- Mock	IFNAR -/- Immunized			Mock	EARD GAP immunized + Mouse IgG1	EARD GAP immunized + αIFNAR1 mAb
BL6 Mock 1	3	1						20600000	1993000	5810000
BL6 Mock 2	3	1						25300000	1868000	2850000
BL6 Mock 3	3	1						12700000	4070000	6570000
BL6 Mock 4	3	1						16600000	5440000	7200000
BL6 Mock 5	3	1						12300000	1770000	4790000
BL6 +wt	5		1
BL6 +wt	5		1
BL6 + wt	4		1
BL6 + wt	4		1
BL6 + wt	3		1
IF KO Mock 1	3			1
IF KO Mock 2	3			1
IF KO Mock 3	3			1
IF KO Mock 4	4			1
IF KO + wt	7				1
IF KO + wt	15				0
IF KO + wt	7				1
IF KO + wt	7				1
IF KO + wt	15				0
E. Patency IFNAR blocking ab								G. Patency IRF3 KO vs WT
	Days	Mosquito debris	anti-IFNAR1 antibody	Isotype control					Days	WT Mock	IRF3 -/- Mock	WT Immunized	IRF3 -/- Immunized
Mpck_1	3	1						WT Mock_1	3	1
Mock_2	3	1						WT Mock_2	4	1
Mock_3	3	1						WT Mock_3	4	1
Mock_4	4	1						IRF3 KO Mock_1	4		1
Mock_5	4	1						IRF3 KO Mock_2	4		1
IFNAR ab_1	3		1					IRF3 KO Mock_3	4		1
IFNAR ab_2	3		1					3KO + WT_1	3			1
IFNAR ab_3	4		1					3KO + WT_2	4			1
IFNAR ab_4	4		1					3K0 + WT_3	4			1
IFNAR ab_5	4		1					3K0 + WT_4	4			1
Isotype ctrl_1	4			1				3K0 + WT_5	4			1
Isotype ctrl_2	4			1				3K0 + WT_6	3			1
Isotype ctrl_3	4			1				3K0 + WT_7	4			1
Isotype ctrl_4	4			1				3K0 + WT_8	4			1
Isotype ctrl_5	5			1				3K0 + IRF3 KO_1	4				1
								3K0 + IRF3 KO_2	4				1
								3K0 + IRF3 KO_3	3				1
								3K0 + IRF3 KO_4	4				1
								3K0 + IRF3 KO_5	4				1
								3K0 + IRF3 KO_6	4				1
								3K0 + IRF3 KO_7	4				1

## Sheet: Figure S2
	A. Invivo bioluminescence
Time (hpi)	44	44	72	72	96	96
	IFNAR-/-	C57BL/6	IFNAR-/-	C57BL/6	IFNAR-/-	C57BL/6
	6750000	15300000	292000	154000	6860	51220
	6120000	31200000	267000	273000	33600	39000
	9390000	8920000	128000	504000	13700	14100
	7570000	12400000	250000	424440	16500	14090
		8570000		494280
	B. Real time PCR
	C57BL/6	IFNAR-/-
	0.774194	1.58065
	1.64516	1.22581
	1.19355	1.93548
	1.79651	1.39651
	1.69516

## Sheet: Figure S3
B Patency CD8 T cell depletion							D Patency sham vs splenectomy
	Days	Naive	Immunized+ IgG	Immunized+ CD8 depletion				Days	Naive Sham	Fab + Sham	Fab+ Splenectomy	Naive Splenectomy
Naive	3	1					Naive	3	1
Naive	3	1					Naive	5	1
Naive	3	1					Naive	5	1
Naive	3	1					Naive	5	1
Naive	3	1					Naive	5	1
Naive	3	1					Naive	5				1
Naive	3	1					Naive	3				1
Naive	3	1					Naive	5				1
Naive	3	1					Naive	3				1
Naive	3	1					Naive	5				1
Immunized+ IgG	15		0				Fab + Sham	15		0
Immunized+ IgG	15		0				Fab + Sham	15		0
Immunized+ IgG	15		0				Fab + Sham	15		0
Immunized+ IgG	15		0				Fab + Sham	15		0
Immunized+ IgG	15		0				Fab + Sham	15		0
Immunized+ IgG	15		0				Fab + Sham	15		0
Immunized+ IgG	15		0				Fab + Sham	15		0
Immunized+ IgG	15		0				Fab + Sham	15		0
Immunized+ IgG	15		0				Fab + Splenectomy	15			0
Immunized+ CD8 depletion	5			1			Fab + Splenectomy	15			0
Immunized+ CD8 depletion	3			1			Fab + Splenectomy	15			0
Immunized+ CD8 depletion	5			1			Fab + Splenectomy	15			0
Immunized+ CD8 depletion	3			1			Fab + Splenectomy	15			0
Immunized+ CD8 depletion	3			1			Fab + Splenectomy	15			0
Immunized+ CD8 depletion	3			1			Fab + Splenectomy	15			0
Immunized+ CD8 depletion	3			1			Fab + Splenectomy	15			0
Immunized+ CD8 depletion	3			1			Fab + Splenectomy	15			0

## Sheet: Figure S4
B PD-1					C. Lag-3
Mock IFNAR-/-	LARC GAP immunized IFNAR-/-	Mock B6 WT	LARC GAP immunized B6 WT		Mock IFNAR-/-	LARC GAP immunized IFNAR-/-	Mock B6 WT	LARC GAP immunized B6 WT
1967	2497	1596	3409		813	915	873	982
1735	2407	1208	2794		744	793	885	1270
2658	2243	2330	3166		871	974	846	1194
2490	3449	2360	3669		783	959	762	983
	3352		4317			996		1075
	3278		4537			835		1022
	3301		4244			799		1197
	3499		4096			825		1050
D. CD127
Mock IFNAR-/-	LARC GAP immunized IFNAR-/-	Mock B6 WT	LARC GAP immunized B6 WT
234	220	272	208
290	211	229	197
310	223	289	207
284	219	284	213
	240		209
	256		216
			208
			203
